# Supplementary material for: The Use of Cabozantinib in Advanced Hepatocellular Carcinoma in Hong Kong—A Territory-Wide Cohort Study
Source: Cancers (Basel). 2021 Apr 21;13(9):2002. doi: 10.3390/cancers13092002 (PMC8122581; doi:10.3390/cancers13092002)
Supplement: Supplementary file 1 [file cancers-13-02002-s001.zip]

Archive with 3 entries (2 files):
- cancers-1175034-supplementary/cancers-1175034_supplementary/
- cancers-1175034-supplementary/cancers-1175034_supplementary/Cancers Supp Table 1.pdf
- cancers-1175034-supplementary/cancers-1175034_supplementary/Cancers Supp Table 2.pdf
